# Supplementary material for: Tumor Microenvironment-Responsive Polymeric iRGD and Doxorubicin Conjugates Reduce Spontaneous Lung Metastasis in an Orthotopic Breast Cancer Model
Source: Pharmaceutics. 2022 Aug 18;14(8):1725. doi: 10.3390/pharmaceutics14081725 (PMC9416753; doi:10.3390/pharmaceutics14081725)
Supplement: Supplementary file 1 [file pharmaceutics-14-01725-s001.zip]

Archive with 1 entries (1 files):
- pharmaceutics-1845416-supplementary.pdf
